# Supplementary material for: Adverse Effects and Precautionary Measures for Isotretinoin Use in Patients with Acne Vulgaris: A Single-Center Study
Source: Healthcare (Basel). 2025 Jul 7;13(13):1617. doi: 10.3390/healthcare13131617 (PMC12250291; doi:10.3390/healthcare13131617)
Supplement: Supplementary file 1 [file healthcare-13-01617-s001.zip]

Archive with 1 entries (1 files):
- healthcare-3712504-supplementary.pdf
